# Supplementary material for: Association between musculoskeletal pain and exposures to awkward postures during work: a compositional analysis approach
Source: Ann Work Expo Health. 2024 Apr 11;68(5):522–34. doi: 10.1093/annweh/wxae027 (PMC11285145; doi:10.1093/annweh/wxae027)
Supplement: wxae027_suppl_Supplementary_File_1 [file wxae027_suppl_supplementary_file_1.xlsx]

## Sheet: Trunk inclination
From	To	Minutes reallocated	Predicted pain score	Lower 95% confidence interval	Upper 95% confidence interval	percent change from mean composition
< 30° inclination	≥ 30° inclination	1	0.6039	0.418	0.8723	0.38
< 30° inclination	≥ 30° inclination	2	0.606	0.4193	0.8759	0.74
< 30° inclination	≥ 30° inclination	3	0.6082	0.4205	0.8796	1.09
< 30° inclination	≥ 30° inclination	4	0.6102	0.4215	0.8834	1.43
< 30° inclination	≥ 30° inclination	5	0.6122	0.4223	0.8873	1.75
< 30° inclination	≥ 30° inclination	6	0.614	0.423	0.8913	2.07
< 30° inclination	≥ 30° inclination	7	0.6159	0.4236	0.8954	2.37
< 30° inclination	≥ 30° inclination	8	0.6176	0.4241	0.8995	2.67
< 30° inclination	≥ 30° inclination	9	0.6194	0.4245	0.9037	2.95
< 30° inclination	≥ 30° inclination	10	0.621	0.4248	0.9079	3.23
< 30° inclination	≥ 30° inclination	11	0.6226	0.4249	0.9123	3.49
< 30° inclination	≥ 30° inclination	12	0.6242	0.425	0.9166	3.75
< 30° inclination	≥ 30° inclination	13	0.6257	0.425	0.9211	4
< 30° inclination	≥ 30° inclination	14	0.6271	0.4249	0.9256	4.24
< 30° inclination	≥ 30° inclination	15	0.6285	0.4247	0.9301	4.47
< 30° inclination	≥ 30° inclination	16	0.6299	0.4245	0.9346	4.7
< 30° inclination	≥ 30° inclination	17	0.6312	0.4241	0.9392	4.91
< 30° inclination	≥ 30° inclination	18	0.6324	0.4237	0.9439	5.12
< 30° inclination	≥ 30° inclination	19	0.6336	0.4233	0.9486	5.33
< 30° inclination	≥ 30° inclination	20	0.6348	0.4228	0.9533	5.52
< 60° inclination	≥ 60° inclination	1	0.6068	0.4203	0.8762	0.81
< 60° inclination	≥ 60° inclination	2	0.6114	0.4229	0.8837	1.56
< 60° inclination	≥ 60° inclination	3	0.6156	0.4252	0.8912	2.26
< 60° inclination	≥ 60° inclination	4	0.6195	0.4271	0.8986	2.92
< 60° inclination	≥ 60° inclination	5	0.6232	0.4287	0.9061	3.53
< 60° inclination	≥ 60° inclination	6	0.6268	0.43	0.9135	4.12
< 60° inclination	≥ 60° inclination	7	0.6301	0.4311	0.9209	4.67
< 60° inclination	≥ 60° inclination	8	0.6332	0.4319	0.9283	5.19
< 60° inclination	≥ 60° inclination	9	0.6362	0.4326	0.9356	5.68
< 60° inclination	≥ 60° inclination	10	0.639	0.4331	0.9428	6.15
< 60° inclination	≥ 60° inclination	11	0.6417	0.4334	0.95	6.59
< 60° inclination	≥ 60° inclination	12	0.6442	0.4336	0.9572	7.02
< 60° inclination	≥ 60° inclination	13	0.6467	0.4337	0.9642	7.42
< 60° inclination	≥ 60° inclination	14	0.649	0.4336	0.9712	7.81
< 60° inclination	≥ 60° inclination	15	0.6512	0.4335	0.9782	8.18
< 60° inclination	≥ 60° inclination	16	0.6533	0.4333	0.9851	8.53
< 60° inclination	≥ 60° inclination	17	0.6553	0.433	0.9919	8.87
< 60° inclination	≥ 60° inclination	18	0.6573	0.4326	0.9987	9.19
< 60° inclination	≥ 60° inclination	19	0.6591	0.4321	1.0054	9.5
< 60° inclination	≥ 60° inclination	20	0.6609	0.4316	1.0121	9.79
< 90° inclination	≥ 90° inclination	1	0.6095	0.4208	0.8828	1.28
< 90° inclination	≥ 90° inclination	2	0.6151	0.4221	0.8964	2.22
< 90° inclination	≥ 90° inclination	3	0.6195	0.4222	0.9091	2.95
< 90° inclination	≥ 90° inclination	4	0.6231	0.4216	0.921	3.54
< 90° inclination	≥ 90° inclination	5	0.626	0.4205	0.932	4.03
< 90° inclination	≥ 90° inclination	6	0.6285	0.4192	0.9424	4.44
< 90° inclination	≥ 90° inclination	7	0.6306	0.4177	0.9521	4.78
< 90° inclination	≥ 90° inclination	8	0.6324	0.416	0.9612	5.08
< 90° inclination	≥ 90° inclination	9	0.6339	0.4144	0.9698	5.34
< 90° inclination	≥ 90° inclination	10	0.6353	0.4126	0.978	5.56
< 90° inclination	≥ 90° inclination	11	0.6364	0.4109	0.9858	5.76
< 90° inclination	≥ 90° inclination	12	0.6374	0.4091	0.9932	5.93
< 90° inclination	≥ 90° inclination	13	0.6383	0.4073	1.0003	6.07
< 90° inclination	≥ 90° inclination	14	0.6391	0.4056	1.007	6.2
< 90° inclination	≥ 90° inclination	15	0.6397	0.4038	1.0135	6.3
< 90° inclination	≥ 90° inclination	16	0.6403	0.402	1.0198	6.4
< 90° inclination	≥ 90° inclination	17	0.6408	0.4003	1.0258	6.47
< 90° inclination	≥ 90° inclination	18	0.6411	0.3985	1.0316	6.54
< 90° inclination	≥ 90° inclination	19	0.6415	0.3967	1.0371	6.59
< 90° inclination	≥ 90° inclination	20	0.6417	0.395	1.0425	6.63
Non-upright	≥ 30° inclination	1	0.6053	0.4191	0.8742	0.61
Non-upright	≥ 30° inclination	2	0.6089	0.4215	0.8796	1.21
Non-upright	≥ 30° inclination	3	0.6125	0.4238	0.8851	1.8
Non-upright	≥ 30° inclination	4	0.616	0.426	0.8907	2.39
Non-upright	≥ 30° inclination	5	0.6194	0.4281	0.8963	2.96
Non-upright	≥ 30° inclination	6	0.6228	0.4301	0.9019	3.53
Non-upright	≥ 30° inclination	7	0.6262	0.4321	0.9075	4.09
Non-upright	≥ 30° inclination	8	0.6295	0.434	0.9132	4.64
Non-upright	≥ 30° inclination	9	0.6328	0.4358	0.9189	5.18
Non-upright	≥ 30° inclination	10	0.636	0.4375	0.9246	5.72
Non-upright	≥ 30° inclination	11	0.6392	0.4392	0.9303	6.26
Non-upright	≥ 30° inclination	12	0.6424	0.4409	0.9361	6.78
Non-upright	≥ 30° inclination	13	0.6455	0.4425	0.9418	7.3
Non-upright	≥ 30° inclination	14	0.6486	0.444	0.9476	7.82
Non-upright	≥ 30° inclination	15	0.6517	0.4455	0.9534	8.33
Non-upright	≥ 30° inclination	16	0.6548	0.447	0.9592	8.84
Non-upright	≥ 30° inclination	17	0.6578	0.4484	0.9651	9.34
Non-upright	≥ 30° inclination	18	0.6608	0.4498	0.9709	9.84
Non-upright	≥ 30° inclination	19	0.6638	0.4511	0.9767	10.34
Non-upright	≥ 30° inclination	20	0.6667	0.4524	0.9826	10.83
Non-upright	≥ 60° inclination	1	0.6081	0.4212	0.878	1.03
Non-upright	≥ 60° inclination	2	0.614	0.425	0.8871	2
Non-upright	≥ 60° inclination	3	0.6196	0.4284	0.8962	2.93
Non-upright	≥ 60° inclination	4	0.625	0.4315	0.9052	3.82
Non-upright	≥ 60° inclination	5	0.6301	0.4343	0.9142	4.68
Non-upright	≥ 60° inclination	6	0.6351	0.4369	0.9231	5.5
Non-upright	≥ 60° inclination	7	0.6398	0.4393	0.9319	6.29
Non-upright	≥ 60° inclination	8	0.6445	0.4416	0.9406	7.06
Non-upright	≥ 60° inclination	9	0.649	0.4437	0.9492	7.81
Non-upright	≥ 60° inclination	10	0.6533	0.4457	0.9577	8.53
Non-upright	≥ 60° inclination	11	0.6576	0.4475	0.9662	9.23
Non-upright	≥ 60° inclination	12	0.6617	0.4492	0.9746	9.92
Non-upright	≥ 60° inclination	13	0.6657	0.4509	0.9829	10.59
Non-upright	≥ 60° inclination	14	0.6696	0.4525	0.9911	11.24
Non-upright	≥ 60° inclination	15	0.6735	0.454	0.9992	11.88
Non-upright	≥ 60° inclination	16	0.6773	0.4554	1.0072	12.51
Non-upright	≥ 60° inclination	17	0.681	0.4568	1.0152	13.12
Non-upright	≥ 60° inclination	18	0.6846	0.4581	1.0231	13.73
Non-upright	≥ 60° inclination	19	0.6882	0.4593	1.031	14.32
Non-upright	≥ 60° inclination	20	0.6917	0.4606	1.0387	14.9
Non-upright	≥ 90° inclination	1	0.6111	0.4221	0.8849	1.55
Non-upright	≥ 90° inclination	2	0.6185	0.4248	0.9005	2.78
Non-upright	≥ 90° inclination	3	0.6246	0.4264	0.9151	3.8
Non-upright	≥ 90° inclination	4	0.63	0.4273	0.9288	4.68
Non-upright	≥ 90° inclination	5	0.6347	0.4278	0.9417	5.47
Non-upright	≥ 90° inclination	6	0.639	0.4281	0.9538	6.18
Non-upright	≥ 90° inclination	7	0.6429	0.4282	0.9653	6.83
Non-upright	≥ 90° inclination	8	0.6465	0.4282	0.9762	7.44
Non-upright	≥ 90° inclination	9	0.65	0.4282	0.9865	8.01
Non-upright	≥ 90° inclination	10	0.6532	0.4282	0.9965	8.54
Non-upright	≥ 90° inclination	11	0.6563	0.4281	1.006	9.05
Non-upright	≥ 90° inclination	12	0.6592	0.428	1.0152	9.54
Non-upright	≥ 90° inclination	13	0.662	0.428	1.024	10.01
Non-upright	≥ 90° inclination	14	0.6647	0.4279	1.0326	10.46
Non-upright	≥ 90° inclination	15	0.6673	0.4278	1.0409	10.89
Non-upright	≥ 90° inclination	16	0.6699	0.4278	1.0489	11.31
Non-upright	≥ 90° inclination	17	0.6723	0.4278	1.0567	11.72
Non-upright	≥ 90° inclination	18	0.6747	0.4278	1.0643	12.12
Non-upright	≥ 90° inclination	19	0.6771	0.4278	1.0717	12.51
Non-upright	≥ 90° inclination	20	0.6794	0.4278	1.0789	12.89

## Sheet: Arm elevation
From	To	Minutes reallocated	Predicted pain score	Lower 95% confidence interval	Upper 95% confidence interval	percent change from mean composition
< 30° elevation	To: ≥ 30° elevation	1	0.7473	0.5237	1.0664	-0.14
Non-upright	To: ≥ 30° elevation	1	0.7495	0.5254	1.0692	0.14
< 30° elevation	To: ≥ 30° elevation	2	0.7462	0.5225	1.0658	-0.29
Non-upright	To: ≥ 30° elevation	2	0.7506	0.5258	1.0714	0.29
< 30° elevation	To: ≥ 30° elevation	3	0.7451	0.5211	1.0655	-0.44
Non-upright	To: ≥ 30° elevation	3	0.7516	0.5262	1.0737	0.43
< 30° elevation	To: ≥ 30° elevation	4	0.744	0.5196	1.0654	-0.59
Non-upright	To: ≥ 30° elevation	4	0.7527	0.5265	1.0761	0.57
< 30° elevation	To: ≥ 30° elevation	5	0.7429	0.518	1.0655	-0.74
Non-upright	To: ≥ 30° elevation	5	0.7538	0.5267	1.0787	0.72
< 30° elevation	To: ≥ 30° elevation	6	0.7418	0.5162	1.0658	-0.89
Non-upright	To: ≥ 30° elevation	6	0.7549	0.5269	1.0814	0.86
< 30° elevation	To: ≥ 30° elevation	7	0.7406	0.5144	1.0664	-1.04
Non-upright	To: ≥ 30° elevation	7	0.7559	0.527	1.0843	1.01
< 30° elevation	To: ≥ 30° elevation	8	0.7395	0.5124	1.0671	-1.2
Non-upright	To: ≥ 30° elevation	8	0.757	0.5271	1.0872	1.15
< 30° elevation	To: ≥ 30° elevation	9	0.7383	0.5104	1.068	-1.35
Non-upright	To: ≥ 30° elevation	9	0.7581	0.5271	1.0903	1.29
< 30° elevation	To: ≥ 30° elevation	10	0.7371	0.5082	1.069	-1.51
Non-upright	To: ≥ 30° elevation	10	0.7592	0.5271	1.0935	1.44
< 30° elevation	To: ≥ 30° elevation	11	0.7359	0.506	1.0703	-1.67
Non-upright	To: ≥ 30° elevation	11	0.7603	0.527	1.0968	1.58
< 30° elevation	To: ≥ 30° elevation	12	0.7347	0.5037	1.0716	-1.83
Non-upright	To: ≥ 30° elevation	12	0.7613	0.5269	1.1002	1.73
< 30° elevation	To: ≥ 30° elevation	13	0.7335	0.5013	1.0732	-1.99
Non-upright	To: ≥ 30° elevation	13	0.7624	0.5267	1.1037	1.87
< 30° elevation	To: ≥ 30° elevation	14	0.7323	0.4989	1.0748	-2.16
Non-upright	To: ≥ 30° elevation	14	0.7635	0.5265	1.1072	2.02
< 30° elevation	To: ≥ 30° elevation	15	0.731	0.4964	1.0766	-2.32
Non-upright	To: ≥ 30° elevation	15	0.7646	0.5263	1.1109	2.16
< 30° elevation	To: ≥ 30° elevation	16	0.7298	0.4938	1.0785	-2.49
Non-upright	To: ≥ 30° elevation	16	0.7657	0.526	1.1146	2.31
< 30° elevation	To: ≥ 30° elevation	17	0.7285	0.4912	1.0805	-2.66
Non-upright	To: ≥ 30° elevation	17	0.7668	0.5257	1.1184	2.46
< 30° elevation	To: ≥ 30° elevation	18	0.7272	0.4885	1.0826	-2.83
Non-upright	To: ≥ 30° elevation	18	0.7679	0.5254	1.1223	2.6
< 30° elevation	To: ≥ 30° elevation	19	0.7259	0.4857	1.0849	-3
Non-upright	To: ≥ 30° elevation	19	0.769	0.5251	1.1262	2.75
< 30° elevation	To: ≥ 30° elevation	20	0.7246	0.483	1.0872	-3.18
Non-upright	To: ≥ 30° elevation	20	0.7701	0.5247	1.1302	2.9
< 60° elevation	To: ≥ 60° elevation	1	0.7684	0.5385	1.0965	1.67
Non-upright	To: ≥ 60° elevation	1	0.7699	0.5397	1.0984	1.87
< 60° elevation	To: ≥ 60° elevation	2	0.7796	0.5432	1.119	3.15
Non-upright	To: ≥ 60° elevation	2	0.7826	0.5456	1.1225	3.55
< 60° elevation	To: ≥ 60° elevation	3	0.7896	0.546	1.1418	4.47
Non-upright	To: ≥ 60° elevation	3	0.7942	0.5499	1.1469	5.08
< 60° elevation	To: ≥ 60° elevation	4	0.7986	0.5476	1.1646	5.66
Non-upright	To: ≥ 60° elevation	4	0.8048	0.553	1.1713	6.49
< 60° elevation	To: ≥ 60° elevation	5	0.8068	0.5482	1.1874	6.75
Non-upright	To: ≥ 60° elevation	5	0.8147	0.5552	1.1955	7.79
< 60° elevation	To: ≥ 60° elevation	6	0.8143	0.5481	1.2098	7.74
Non-upright	To: ≥ 60° elevation	6	0.8239	0.5567	1.2194	9.01
< 60° elevation	To: ≥ 60° elevation	7	0.8213	0.5475	1.2319	8.67
Non-upright	To: ≥ 60° elevation	7	0.8326	0.5578	1.2429	10.16
< 60° elevation	To: ≥ 60° elevation	8	0.8278	0.5466	1.2536	9.52
Non-upright	To: ≥ 60° elevation	8	0.8408	0.5585	1.266	11.25
< 60° elevation	To: ≥ 60° elevation	9	0.8338	0.5453	1.2749	10.32
Non-upright	To: ≥ 60° elevation	9	0.8487	0.5589	1.2887	12.29
< 60° elevation	To: ≥ 60° elevation	10	0.8394	0.5438	1.2958	11.06
Non-upright	To: ≥ 60° elevation	10	0.8561	0.5591	1.3109	13.28
< 60° elevation	To: ≥ 60° elevation	11	0.8447	0.5421	1.3163	11.77
Non-upright	To: ≥ 60° elevation	11	0.8633	0.5592	1.3328	14.22
< 60° elevation	To: ≥ 60° elevation	12	0.8497	0.5403	1.3363	12.43
Non-upright	To: ≥ 60° elevation	12	0.8701	0.5591	1.3543	15.13
< 60° elevation	To: ≥ 60° elevation	13	0.8544	0.5384	1.356	13.05
Non-upright	To: ≥ 60° elevation	13	0.8767	0.5589	1.3753	16
< 60° elevation	To: ≥ 60° elevation	14	0.8589	0.5364	1.3753	13.64
Non-upright	To: ≥ 60° elevation	14	0.8831	0.5587	1.396	16.85
< 60° elevation	To: ≥ 60° elevation	15	0.8631	0.5343	1.3942	14.2
Non-upright	To: ≥ 60° elevation	15	0.8893	0.5584	1.4164	17.66
< 60° elevation	To: ≥ 60° elevation	16	0.8671	0.5322	1.4127	14.73
Non-upright	To: ≥ 60° elevation	16	0.8953	0.558	1.4364	18.46
< 60° elevation	To: ≥ 60° elevation	17	0.8709	0.5301	1.4309	15.23
Non-upright	To: ≥ 60° elevation	17	0.9011	0.5577	1.456	19.23
< 60° elevation	To: ≥ 60° elevation	18	0.8746	0.5279	1.4488	15.71
Non-upright	To: ≥ 60° elevation	18	0.9068	0.5573	1.4754	19.97
< 60° elevation	To: ≥ 60° elevation	19	0.878	0.5257	1.4664	16.17
Non-upright	To: ≥ 60° elevation	19	0.9123	0.5569	1.4944	20.7
< 60° elevation	To: ≥ 60° elevation	20	0.8813	0.5235	1.4836	16.61
Non-upright	To: ≥ 60° elevation	20	0.9176	0.5565	1.5132	21.42
< 90° elevation	To: ≥ 90° elevation	1	0.8136	0.5638	1.1741	7.08
Non-upright	To: ≥ 90° elevation	1	0.8153	0.5651	1.1763	7.3
< 90° elevation	To: ≥ 90° elevation	2	0.8481	0.5761	1.2484	11.61
Non-upright	To: ≥ 90° elevation	2	0.8516	0.5789	1.2528	12.07
< 90° elevation	To: ≥ 90° elevation	3	0.8736	0.5825	1.3103	14.97
Non-upright	To: ≥ 90° elevation	3	0.8791	0.5867	1.3171	15.69
< 90° elevation	To: ≥ 90° elevation	4	0.894	0.586	1.3637	17.65
Non-upright	To: ≥ 90° elevation	4	0.9015	0.5919	1.3731	18.64
< 90° elevation	To: ≥ 90° elevation	5	0.9109	0.5881	1.4109	19.88
Non-upright	To: ≥ 90° elevation	5	0.9205	0.5955	1.4229	21.14
< 90° elevation	To: ≥ 90° elevation	6	0.9254	0.5893	1.4534	21.79
Non-upright	To: ≥ 90° elevation	6	0.9372	0.5983	1.4681	23.34
< 90° elevation	To: ≥ 90° elevation	7	0.9381	0.5898	1.4921	23.46
Non-upright	To: ≥ 90° elevation	7	0.952	0.6004	1.5096	25.29
< 90° elevation	To: ≥ 90° elevation	8	0.9494	0.59	1.5277	24.94
Non-upright	To: ≥ 90° elevation	8	0.9655	0.6022	1.5481	27.07
< 90° elevation	To: ≥ 90° elevation	9	0.9594	0.5898	1.5607	26.27
Non-upright	To: ≥ 90° elevation	9	0.9779	0.6037	1.584	28.7
< 90° elevation	To: ≥ 90° elevation	10	0.9686	0.5895	1.5915	27.47
Non-upright	To: ≥ 90° elevation	10	0.9894	0.605	1.6179	30.2
< 90° elevation	To: ≥ 90° elevation	11	0.9769	0.589	1.6205	28.57
Non-upright	To: ≥ 90° elevation	11	1.0001	0.6061	1.65	31.61
< 90° elevation	To: ≥ 90° elevation	12	0.9846	0.5883	1.6478	29.58
Non-upright	To: ≥ 90° elevation	12	1.0101	0.6072	1.6805	32.94
< 90° elevation	To: ≥ 90° elevation	13	0.9917	0.5876	1.6737	30.51
Non-upright	To: ≥ 90° elevation	13	1.0196	0.6081	1.7096	34.19
< 90° elevation	To: ≥ 90° elevation	14	0.9983	0.5868	1.6983	31.38
Non-upright	To: ≥ 90° elevation	14	1.0287	0.609	1.7376	35.38
< 90° elevation	To: ≥ 90° elevation	15	1.0044	0.586	1.7217	32.19
Non-upright	To: ≥ 90° elevation	15	1.0373	0.6098	1.7644	36.51
< 90° elevation	To: ≥ 90° elevation	16	1.0101	0.585	1.7441	32.94
Non-upright	To: ≥ 90° elevation	16	1.0455	0.6106	1.7903	37.59
< 90° elevation	To: ≥ 90° elevation	17	1.0155	0.5841	1.7656	33.65
Non-upright	To: ≥ 90° elevation	17	1.0534	0.6113	1.8153	38.64
< 90° elevation	To: ≥ 90° elevation	18	1.0206	0.5831	1.7863	34.31
Non-upright	To: ≥ 90° elevation	18	1.0611	0.612	1.8395	39.64
< 90° elevation	To: ≥ 90° elevation	19	1.0253	0.5821	1.8061	34.94
Non-upright	To: ≥ 90° elevation	19	1.0684	0.6127	1.863	40.61
< 90° elevation	To: ≥ 90° elevation	20	1.0298	0.581	1.8253	35.53
Non-upright	To: ≥ 90° elevation	20	1.0755	0.6134	1.8858	41.55

## Sheet: Info_sheet
"Association between musculoskeletal pain and exposures to awkward postures during work: A compositional analysis approach"
Fredrik Klæboe Lohne, MSc (1)*a, Kailiang Xu, MSc, MD (1,2)*, Marius Steiro Fimland, PhD (1, 3), Javier Palarea-Albaladejo, PhD (4), Skender Redzovic, PhD (1)
*: These authors contributed equally to the work
a: Corresponding author: Fredrik Klæboe Lohne, email address: fredrik.k.lohne@ntnu.no
(1) Department of Neuromedicine and Movement Science, Faculty of Medicine and Health Sciences, Norwegian University of Science and Technology, Trondheim, Norway.
(2) Department of Orthopaedics, Beijing Miyun District Hospital, Beijing, China
(3) Unicare Helsefort Rehabilitation Centre, Rissa, Norway.
(4) Department of Computer Sciences, Applied Mathematics and Statistics, University of Girona, Girona, Spain
